# Supplementary material for: A GC-MS Metabolic Study on Lipophilic Compounds in the Leaves of Common Wheat Triticum aestivum L
Source: Metabolites. 2024 Aug 1;14(8):426. doi: 10.3390/metabo14080426 (PMC11356221; doi:10.3390/metabo14080426)
Supplement: Supplementary file 1 [file metabolites-14-00426-s001.zip]

Archive with 1 entries (1 files):
- Table_S1_S2_Fig_S1.pdf
